# Supplementary material for: A widespread family of WYL-domain transcriptional regulators co-localizes with diverse phage defence systems and islands
Source: Nucleic Acids Res. 2022 May 11;50(9):5191–207. doi: 10.1093/nar/gkac334 (PMC9122601; doi:10.1093/nar/gkac334)
Supplement: gkac334_Supplemental_Files [file gkac334_supplemental_files.zip]

Archive with 5 entries (5 files):
- Picton et al Supp Material 23MAR22.docx
- Picton et al Supp Table S2 Dali Hits 15DEC21.xlsx
- Picton et al Supp Table S4 BrxR hits and matches.csv
- Picton et al Supp Table S5 Upstream BrxR hits.csv
- Picton et al Supp Table S6 Upstream inverted repeats.csv
