# Supplementary material for: A widespread family of WYL-domain transcriptional regulators co-localizes with diverse phage defence systems and islands
Source: Nucleic Acids Res. 2022 May 11;50(9):5191–207. doi: 10.1093/nar/gkac334 (PMC9122601; doi:10.1093/nar/gkac334)
Supplement: gkac334_Supplemental_Files [file gkac334_supplemental_files.zip › Picton et al Supp Table S6 Upstream inverted repeats.csv]

tag	product_accession	assembly	genomic_accession	hmlg_start	hmlg_end	strand	full_seq	dist_upstream_from_brxR	gap
hmlg_003	WP_011589115.1	GCF_000009365.1	NC_008260.1	2103133	2104020	+	cagatgcggcannntgccgcttttg	132	3
hmlg_005	WP_011339775.1	GCF_000012885.1	NC_007498.2	150751	151689	+	tcaccctctatnnnnaaagagggcga	186	4
hmlg_005	WP_011339775.1	GCF_000012885.1	NC_007498.2	150751	151689	+	aatcattatatnnnnacataataatt	90	4
hmlg_016	WP_011770756.1	GCF_000015285.1	NC_008709.1	3016667	3017563	+	attagcagatnatcggataat	180	1
hmlg_016	WP_011770756.1	GCF_000015285.1	NC_008709.1	3016667	3017563	+	actgattaaattaaatcggt	124	0
hmlg_017	WP_011770767.1	GCF_000015285.1	NC_008709.1	3029483	3030340	+	tttgctgcttaatcaggaaa	184	0
hmlg_017	WP_011770767.1	GCF_000015285.1	NC_008709.1	3029483	3030340	+	tggttataatannnnnntattatcacga	101	6
hmlg_018	WP_011810168.1	GCF_000015565.1	NC_008786.1	2735262	2736161	+	ccgcccagcgnnnnncgctgatcgg	151	5
hmlg_018	WP_011810168.1	GCF_000015565.1	NC_008786.1	2735262	2736161	+	ctgatttgcgncgcataacag	115	1
hmlg_021	WP_041378849.1	GCF_000016765.1	NC_009511.1	186598	187482	+	atgatgcatatatgaatcat	51	0
hmlg_024	WP_041280514.1	GCF_000018405.1	NC_009943.1	2540396	2541250	+	tatataaactttnnnnnnaaagttttttta	94	6
hmlg_024	WP_041280514.1	GCF_000018405.1	NC_009943.1	2540396	2541250	+	ataaactttgtnnataaagttttt	91	2
hmlg_003	WP_011589115.1	GCF_000009365.1	NC_008260.1	2103133	2104020	+	cagatgcggcannntgccgcttttg	132	3
hmlg_005	WP_011339775.1	GCF_000012885.1	NC_007498.2	150751	151689	+	tcaccctctatnnnnaaagagggcga	186	4
hmlg_005	WP_011339775.1	GCF_000012885.1	NC_007498.2	150751	151689	+	aatcattatatnnnnacataataatt	90	4
hmlg_016	WP_011770756.1	GCF_000015285.1	NC_008709.1	3016667	3017563	+	attagcagatnatcggataat	180	1
hmlg_016	WP_011770756.1	GCF_000015285.1	NC_008709.1	3016667	3017563	+	actgattaaattaaatcggt	124	0
hmlg_017	WP_011770767.1	GCF_000015285.1	NC_008709.1	3029483	3030340	+	tttgctgcttaatcaggaaa	184	0
hmlg_017	WP_011770767.1	GCF_000015285.1	NC_008709.1	3029483	3030340	+	tggttataatannnnnntattatcacga	101	6
hmlg_018	WP_011810168.1	GCF_000015565.1	NC_008786.1	2735262	2736161	+	ccgcccagcgnnnnncgctgatcgg	151	5
hmlg_018	WP_011810168.1	GCF_000015565.1	NC_008786.1	2735262	2736161	+	ctgatttgcgncgcataacag	115	1
hmlg_021	WP_041378849.1	GCF_000016765.1	NC_009511.1	186598	187482	+	atgatgcatatatgaatcat	51	0
hmlg_024	WP_041280514.1	GCF_000018405.1	NC_009943.1	2540396	2541250	+	tatataaactttnnnnnnaaagttttttta	94	6
hmlg_024	WP_041280514.1	GCF_000018405.1	NC_009943.1	2540396	2541250	+	ataaactttgtnnataaagttttt	91	2
hmlg_037	WP_011329614.1	GCF_000026085.1	NC_007481.1	3180372	3181232	+	aacacaaagtnnnnactatctgtt	143	4
hmlg_037	WP_011329614.1	GCF_000026085.1	NC_007481.1	3180372	3181232	+	taaatatactttatnnnnacaaagtatatgta	103	4
hmlg_037	WP_011329614.1	GCF_000026085.1	NC_007481.1	3180372	3181232	+	gggtacataatcatgtagcc	48	0
hmlg_039	WP_012988354.1	GCF_000027225.1	NC_013892.1	1823560	1824453	+	aataatttaggcaaagnnnctttgcctaaattttt	135	3
hmlg_043	WP_013293183.1	GCF_000145255.1	NC_014394.1	1312165	1313067	+	gtcatcatcannnnnnttatgatgtc	122	6
hmlg_043	WP_013293183.1	GCF_000145255.1	NC_014394.1	1312165	1313067	+	tattggaatgnnnnnnncattctatta	90	7
hmlg_043	WP_013293183.1	GCF_000145255.1	NC_014394.1	1312165	1313067	+	actcaaaatcnnnnnnngattttaatt	38	7
hmlg_043	WP_013293183.1	GCF_000145255.1	NC_014394.1	1312165	1313067	+	tcaaaatccatnattgattttaa	36	1
hmlg_047	WP_008294906.1	GCF_000153125.2	NZ_CM002299.1	2863695	2864597	+	tgtccccgttgncgacggggaaa	131	1
hmlg_047	WP_008294906.1	GCF_000153125.2	NZ_CM002299.1	2863695	2864597	+	tatacggatatnnnnnatacccgtcta	43	5
hmlg_050	WP_009963695.1	GCF_000172155.1	NZ_ABIZ01000001.1	5689797	5690678	+	tcactccctcnnnnnngaggtcgtga	75	6
hmlg_050	WP_009963695.1	GCF_000172155.1	NZ_ABIZ01000001.1	5689797	5690678	+	taaaagaggtcgnnnnncgtgctctttta	64	5
hmlg_054	WP_013334044.1	GCF_000196875.2	NC_014532.2	3857971	3858840	+	tcccctggccnnnnngcccaggtga	161	5
hmlg_055	WP_148259167.1	GCF_000213655.1	NC_015554.1	1314943	1315887	+	taacaaaaacccagcanntgctgggttttttata	177	2
hmlg_058	WP_013840145.1	GCF_000215085.1	NC_015589.1	62083	63015	+	ggaaggatttnnnnaaatccctgc	41	4
hmlg_063	WP_141130500.1	GCF_000253115.1	NC_014145.1	623906	624679	+	ataaataatannnntattttctat	193	4
hmlg_064	WP_141130500.1	GCF_000253115.1	NC_014145.1	3580477	3581250	+	ataaataatannnntattttctat	193	4
hmlg_069	WP_003459811.1	GCF_000297075.2	NZ_HG916826.1	3303897	3304772	+	gatatgtagcttnaagcgacgtatc	73	1
hmlg_072	WP_014995412.1	GCF_000300005.1	NC_018691.1	3412058	3412945	+	atgtattcagtgtggnnnnnncaacactgactacat	66	6
hmlg_075	WP_015004343.1	GCF_000300095.1	NC_018696.1	225046	225954	+	gcgcctcctcgaggcggcgc	196	0
hmlg_075	WP_015004343.1	GCF_000300095.1	NC_018696.1	225046	225954	+	attatacgcatannnnnnntatgcgtatact	57	7
hmlg_080	WP_043683810.1	GCF_000612685.1	NZ_HG916765.1	2965585	2966484	+	cactggccgcgcggcgagcg	189	0
hmlg_080	WP_043683810.1	GCF_000612685.1	NZ_HG916765.1	2965585	2966484	+	gcaaaaccagaannnttgttgttttgc	103	3
hmlg_084	WP_004748883.1	GCF_000772105.1	NZ_CP009357.1	59787	60653	+	aaagttgttttacngtataaaaacttt	82	1
hmlg_084	WP_004748883.1	GCF_000772105.1	NZ_CP009357.1	59787	60653	+	tttacagtatannnnntttacagtaaa	74	5
hmlg_088	WP_038642629.1	GCF_000788395.1	NZ_CP009888.1	3057923	3058795	+	ttttgaattaattattttaaaa	119	0
hmlg_089	WP_040134756.1	GCF_000788395.1	NZ_CP009889.1	84619	85434	+	gccagatacattnnnnaatgtgtctggc	92	4
hmlg_089	WP_040134756.1	GCF_000788395.1	NZ_CP009889.1	84619	85434	+	aaattgcattnnnaaggcatttt	24	3
hmlg_098	WP_032816794.1	GCF_000834455.1	NZ_CP009787.1	2303021	2303926	+	ttatcatcaanttgattacaa	79	1
hmlg_101	WP_044615954.1	GCF_000940805.1	NZ_CP007142.1	970605	971420	+	atttagttatnnnattaataaat	167	3
hmlg_102	WP_044623452.1	GCF_000940995.1	NZ_CP005974.1	2404689	2405582	+	tgatttaattnacttaaatca	144	1
hmlg_103	WP_045929703.1	GCF_000967305.2	NZ_CP013119.1	3127612	3128526	+	gagattttgcngcataatatc	109	1
hmlg_103	WP_045929703.1	GCF_000967305.2	NZ_CP013119.1	3127612	3128526	+	taatatcatcannntgatgatgtta	95	3
hmlg_103	WP_045929703.1	GCF_000967305.2	NZ_CP013119.1	3127612	3128526	+	aatatcatcatnnnnatgatgttagt	94	4
hmlg_110	WP_053549484.1	GCF_001278055.1	NZ_CP010802.1	534880	535749	+	ttagtccaatttttggannnnntccaaaaactagactaa	57	5
hmlg_111	WP_054725453.1	GCF_001314325.1	NZ_CP009429.1	1075524	1076420	+	agaaactggtttagactagtttct	36	0
hmlg_113	WP_055038712.1	GCF_001402875.1	NZ_CP012946.1	1315939	1316832	+	ccagaaactggnnnnnnccagtttcgcg	50	6
hmlg_113	WP_055038712.1	GCF_001402875.1	NZ_CP012946.1	1315939	1316832	+	gaaactggacnngcccagtttc	47	2
hmlg_123	WP_197493358.1	GCF_001677435.1	NZ_CP016268.1	1373022	1373897	+	tttgatcataagannnnnntattataatcaaa	140	6
hmlg_126	WP_059753821.1	GCF_001718655.1	NZ_CP013414.1	527684	528604	+	aaatggcaggnncgtgcccttt	172	2
hmlg_126	WP_059753821.1	GCF_001718655.1	NZ_CP013414.1	527684	528604	+	taatgtcatcannntgatgatatta	80	3
hmlg_129	WP_069709525.1	GCF_001742225.1	NZ_CP017076.1	1522173	1523075	+	tgtgcacggtgncacggtgcgca	133	1
hmlg_133	WP_075146853.1	GCF_001922305.1	NZ_CP018839.1	348188	349090	+	tgtccccgttgncgacggggaaa	132	1
hmlg_135	WP_075585437.1	GCF_001955735.1	NZ_CP019240.1	3792670	3793569	+	cctctatatgatcatttagatg	107	0
hmlg_135	WP_075585437.1	GCF_001955735.1	NZ_CP019240.1	3792670	3793569	+	tagatgatgtnnnnnnacttgatcta	91	6
hmlg_136	WP_077263130.1	GCF_001991055.1	NZ_CP019635.1	1369827	1370702	+	ctagtgtcatattacactgg	77	0
hmlg_142	WP_080914775.1	GCF_002075795.1	NZ_CP020472.1	599551	600447	+	aaactaggtatnnnnatatctagtgt	169	4
hmlg_142	WP_080914775.1	GCF_002075795.1	NZ_CP020472.1	599551	600447	+	aatgtagatcatnatgatatgcatt	87	1
hmlg_143	WP_080916536.1	GCF_002075795.1	NZ_CP020472.1	3932999	3933895	+	aaattaaattaatttgatgt	75	0
hmlg_145	WP_081150020.1	GCF_002076895.1	NZ_CP020465.1	1497745	1498632	+	tatttaactannnnnntatttaacta	165	6
hmlg_145	WP_081150020.1	GCF_002076895.1	NZ_CP020465.1	1497745	1498632	+	ttaactatttaannnnttaactatttaa	162	4
hmlg_145	WP_081150020.1	GCF_002076895.1	NZ_CP020465.1	1497745	1498632	+	ttaactatttaactatttaa	162	0
hmlg_145	WP_081150020.1	GCF_002076895.1	NZ_CP020465.1	1497745	1498632	+	ttaactatttaactatttaa	154	0
hmlg_145	WP_081150020.1	GCF_002076895.1	NZ_CP020465.1	1497745	1498632	+	ctatttaatcttnnnnnnaagtttaaatag	142	6
hmlg_145	WP_081150020.1	GCF_002076895.1	NZ_CP020465.1	1497745	1498632	+	agtatgtttgannntaaaacatact	58	3
hmlg_146	WP_085377237.1	GCF_002105555.1	NZ_CP020612.1	1105410	1106285	+	gaaattgggcgcgcataatttc	53	0
hmlg_147	WP_036207665.1	GCF_002116735.1	NZ_CP020931.1	115079	115984	+	taaccatgagcgcctggtta	19	0
hmlg_149	WP_086981308.1	GCF_002157735.2	NZ_AP018690.1	60464	61294	+	aataaaaacannnnnntatttatatt	38	6
hmlg_154	WP_045609349.1	GCF_002204915.1	NZ_CP016321.1	2049495	2050355	+	tatagataccannnnnnttgtatcttta	176	6
hmlg_154	WP_045609349.1	GCF_002204915.1	NZ_CP016321.1	2049495	2050355	+	agataccattnnatttgtatct	173	2
hmlg_158	WP_197736070.1	GCF_002215055.1	NZ_CP022115.1	2836816	2837718	+	taatgtcatcannntgatgacatga	97	3
hmlg_163	WP_089368476.1	GCF_002221505.1	NZ_CP011036.1	2241422	2242297	+	tttgttttgtannnnntacattacaaa	189	5
hmlg_163	WP_089368476.1	GCF_002221505.1	NZ_CP011036.1	2241422	2242297	+	aaacatttaanntcaaatgttt	120	2
hmlg_163	WP_089368476.1	GCF_002221505.1	NZ_CP011036.1	2241422	2242297	+	tacaaaataatgatttagta	25	0
hmlg_174	WP_100256645.1	GCF_002795845.1	NZ_CP011797.1	1235709	1236542	+	tttggtaacccaannnnnntttggttagcaaa	152	6
hmlg_175	WP_100914576.1	GCF_002814155.1	NZ_CP023399.1	5956	6771	+	gccagccccattnnnnaatgtggctggc	94	4
hmlg_180	WP_102801060.1	GCF_002887555.1	NZ_CP025799.1	805420	806319	+	gatactgcagnnnnnnncctcagtatc	126	7
hmlg_186	WP_107888554.1	GCF_003051865.1	NZ_CP028519.1	198685	199626	+	acatgttgttnnnnnnagccacatgt	51	6
hmlg_188	WP_108651983.1	GCF_003072645.1	NZ_CP028897.1	3903088	3903981	+	aaaaccatgcnnnnnggatggcttt	110	5
hmlg_188	WP_108651983.1	GCF_003072645.1	NZ_CP028897.1	3903088	3903981	+	atactgcgaaantttaccagtat	37	1
hmlg_189	WP_108651989.1	GCF_003072645.1	NZ_CP028897.1	3911985	3912839	+	tttccatgcgtnaagtatggaaa	112	1
hmlg_191	WP_111266392.1	GCF_003233695.1	NZ_CP029843.1	1981408	1982313	+	catccactcactggatgcgtctagtgagtggatg	61	0
hmlg_199	WP_040643523.1	GCF_003568825.1	NZ_CP031962.1	876142	876966	+	aagccaacctnnnnaggttggctt	75	4
hmlg_207	WP_126455701.1	GCF_003967195.1	NZ_AP018725.1	1974152	1975051	+	gagagaatagnctatactttc	138	1
hmlg_215	WP_009450526.1	GCF_004328555.1	NZ_CP035512.1	63228	64130	+	tgtgcacggtgncacggtgcgca	133	1
hmlg_216	WP_131390007.1	GCF_004328555.1	NZ_CP035515.1	84347	85207	+	gcgcgcatagnnncaatgcgcac	43	3
hmlg_223	WP_009114491.1	GCF_005484965.1	NZ_CP034036.1	4049973	4050866	+	aatttatacaaagnnnctttgcctaaatt	132	3
hmlg_224	WP_138379479.1	GCF_005849285.1	NZ_CP040517.1	944572	945459	+	attatcatcannnnnntgataacaat	113	6
hmlg_224	WP_138379479.1	GCF_005849285.1	NZ_CP040517.1	944572	945459	+	ttatcatcaanttgatgataa	112	1
hmlg_224	WP_138379479.1	GCF_005849285.1	NZ_CP040517.1	944572	945459	+	tatgcaacatatgctacata	64	0
hmlg_226	WP_138579142.1	GCF_005887635.2	NZ_CP040818.1	3767129	3768007	+	ctgtcaatatagtnactatacggacag	35	1
hmlg_227	WP_017838889.1	GCF_005931095.1	NZ_CP035467.1	3145320	3146186	+	gaaaagaaatnnnnnatctcttctc	117	5
hmlg_228	WP_142817661.1	GCF_006970865.1	NZ_CP035503.1	753703	754560	+	atatgatatgttnnaatatattatat	54	2
hmlg_229	WP_142820183.1	GCF_006970865.1	NZ_CP035503.1	3460766	3461575	+	tctaagctaanttagcttgca	71	1
hmlg_229	WP_142820183.1	GCF_006970865.1	NZ_CP035503.1	3460766	3461575	+	ctaaattagcttgcaagctaattttg	65	0
hmlg_231	WP_060175513.1	GCF_007632255.1	NZ_CP041925.1	4588558	4589475	+	ctgttgatgannnnnttatcaacag	110	5
hmlg_231	WP_060175513.1	GCF_007632255.1	NZ_CP041925.1	4588558	4589475	+	tgatgatcaatttatcaaca	106	0
hmlg_233	WP_148861160.1	GCF_008122265.1	NZ_CP043042.1	223650	224537	+	acaaactgcanntgcagtgttt	137	2
hmlg_233	WP_148861160.1	GCF_008122265.1	NZ_CP043042.1	223650	224537	+	attgatcggantccaatcagt	40	1
hmlg_235	WP_150389167.1	GCF_008693705.1	NZ_CP044060.1	1071691	1072614	+	cagctcgggannnntaccgcgctg	178	4
hmlg_239	WP_151134792.1	GCF_008807375.1	NZ_CP043311.1	3772737	3773612	+	gcatcaaggtanntagcttgaagc	80	2
hmlg_239	WP_151134792.1	GCF_008807375.1	NZ_CP043311.1	3772737	3773612	+	tatgtagcttnaagcgacgta	71	1
hmlg_244	WP_152367847.1	GCF_009301415.1	NZ_CP045073.1	894436	895299	+	ttgccattgantcgctggcaa	91	1
hmlg_252	WP_155326263.1	GCF_009688985.1	NZ_AP021877.1	12476	13348	+	atgattatatnnnatataagctt	110	3
hmlg_253	WP_202880027.1	GCF_009730655.1	NZ_CP046378.1	538180	539016	+	aacaagacggccnnnnggccgtcttgtt	194	4
hmlg_258	WP_009576415.1	GCF_009910365.1	NZ_CP036423.1	1376998	1377864	+	attaaaggaanttacttttat	84	1
hmlg_259	WP_162084271.1	GCF_009937995.1	NZ_AP021881.1	1012853	1013734	+	atatatgtctactnagttgacatatat	74	1
hmlg_261	WP_194362072.1	GCF_010450895.1	NZ_CP048427.1	835239	836144	+	agctataggccgnnncagccgatagct	152	3
hmlg_262	WP_163897509.1	GCF_010450895.1	NZ_CP048424.1	128783	129652	+	atccgtcaagnnncacgacggat	107	3
hmlg_263	WP_163074030.1	GCF_010669125.1	NZ_CP048630.1	775656	776567	+	ttatcgcgtcaagtnactagatgcgataa	63	1
hmlg_269	WP_039462023.1	GCF_012275065.1	NZ_CP051121.1	1610705	1611499	+	tttcgccatttcnnnnngtaatgtcgaaa	138	5
hmlg_269	WP_039462023.1	GCF_012275065.1	NZ_CP051121.1	1610705	1611499	+	atttcgacgtnnnatgtcgaaat	131	3
hmlg_269	WP_039462023.1	GCF_012275065.1	NZ_CP051121.1	1610705	1611499	+	tatgcccattgtnnnacgataggcata	75	3
hmlg_274	WP_171268934.1	GCF_013085765.1	NZ_CP038445.1	2536573	2537490	+	gcatacgctgcagtgcatgc	132	0
hmlg_278	WP_178969661.1	GCF_013394205.1	NZ_CP041336.1	3898104	3899048	+	aaaactttcacatgtgaaagttct	105	0
hmlg_280	WP_182071020.1	GCF_014042035.1	NZ_CP059494.1	885843	886778	+	atgatgttttnaaaacctcct	191	1
hmlg_281	WP_182336967.1	GCF_014109845.1	NZ_CP043567.1	2590541	2591155	+	atgccagcgcnngcgcttacat	92	2
hmlg_284	WP_111609179.1	GCF_014623465.1	NZ_CP061081.1	2402174	2403067	+	gtaattagtacaaatnnatttgcactaattac	116	2
hmlg_284	WP_111609179.1	GCF_014623465.1	NZ_CP061081.1	2402174	2403067	+	tatacatgatcatnatgatgatgtaaa	80	1
hmlg_286	WP_190260567.1	GCF_014672695.1	NZ_CP053923.1	2815139	2816023	+	cccattgacgnnnnnccttaatggg	95	5
hmlg_291	WP_193001435.1	GCF_014892695.1	NZ_CP040449.1	2714150	2715076	+	cagctcgggannnntaccgcgctg	178	4
hmlg_292	WP_193001789.1	GCF_014892695.1	NZ_CP040449.1	2950765	2951682	+	ccgaagttgagctgcacttcgg	150	0
hmlg_293	WP_169021275.1	GCF_014918315.1	NZ_AQHE01000014.1	208710	209579	+	tagtgatgatnnnnatcaacacta	112	4
hmlg_293	WP_169021275.1	GCF_014918315.1	NZ_AQHE01000014.1	208710	209579	+	tactatttcaattcaaatagaa	48	0
hmlg_294	WP_166015908.1	GCF_015326295.1	NZ_CP064063.1	2093101	2093985	+	gctctggcgtnnacgccattgc	153	2
hmlg_300	WP_011157770.1	GCF_016584445.1	NZ_CP066699.1	2494341	2495225	+	cacggtttcgcnnnnngcgactccgtg	105	5
hmlg_300	WP_011157770.1	GCF_016584445.1	NZ_CP066699.1	2494341	2495225	+	atctgcatccnnnnnggaggaagat	29	5
hmlg_303	WP_201420096.1	GCF_016694755.2	NZ_CP068034.2	2735930	2736775	+	agcataggtctannnntacatctatgct	60	4
hmlg_307	WP_206896795.1	GCF_017309445.1	NZ_CP071319.1	2885466	2886332	+	ataccgtcaannnnntttactgtat	74	5
hmlg_318	WP_169204442.1	GCF_017894385.1	NZ_CP059560.1	3674397	3675335	+	ttacataatcannntgatgatgtca	74	3
hmlg_322	WP_210931377.1	GCF_018064205.1	NZ_CP072916.1	1789451	1790350	+	gtcatgttcgtatcnnnnngataccaaaatgac	86	5
hmlg_322	WP_210931377.1	GCF_018064205.1	NZ_CP072916.1	1789451	1790350	+	tctttttgataccaaaatga	74	0
hmlg_326	WP_051147640.1	GCF_019670105.1	NZ_AP023032.1	1487427	1488302	+	gaagctatttnnnnnnaaatagctac	188	6
hmlg_326	WP_051147640.1	GCF_019670105.1	NZ_AP023032.1	1487427	1488302	+	agctatttgctaaaaaatagct	186	0
hmlg_326	WP_051147640.1	GCF_019670105.1	NZ_AP023032.1	1487427	1488302	+	aagggatttttnnnnnaaaaatcggtt	123	5
hmlg_327	WP_221076538.1	GCF_019670125.1	NZ_AP023033.1	1485363	1486238	+	gaagctatttnnnnnnaaatagttac	188	6
hmlg_327	WP_221076538.1	GCF_019670125.1	NZ_AP023033.1	1485363	1486238	+	aagggattttnnnnnnnaaaatcggtt	123	7
hmlg_328	WP_100142817.1	GCF_019670705.1	NZ_AP024618.1	1923582	1924454	+	ctgctaatcannntgattgccag	148	3
hmlg_328	WP_100142817.1	GCF_019670705.1	NZ_AP024618.1	1923582	1924454	+	cagcagccaannnnttggctaatg	128	4
hmlg_339	WP_021219100.1	GCF_900106015.1	NZ_LT629797.1	1772620	1773492	+	tatttacacannnnnnntgtttacata	60	7
hmlg_343	WP_122401242.1	GCF_900324035.1	NZ_LS398110.1	1452566	1453444	+	tatctgtcaagnnnctttactgata	39	3
hmlg_004	WP_011330424.1	GCF_000012805.1	NC_007484.1	713769	714674	-	tcatgtcaatannnnntgttgacatca	65	5
hmlg_008	WP_198136619.1	GCF_000013325.1	NC_007794.1	2320276	2321160	-	gaaactgggctaaaccagtttc	1	0
hmlg_014	WP_020912930.1	GCF_000014885.1	NC_011566.1	3002697	3003560	-	taactttattnaataaattca	24	1
hmlg_014	WP_020912930.1	GCF_000014885.1	NC_011566.1	3002697	3003560	-	tttattgaatnnattcaatcta	28	2
hmlg_014	WP_020912930.1	GCF_000014885.1	NC_011566.1	3002697	3003560	-	caaccaaaaagatnnnatctttttggttg	56	3
hmlg_014	WP_020912930.1	GCF_000014885.1	NC_011566.1	3002697	3003560	-	aaaaagatgcaatcnnnnnggttgcatcttttt	61	5
hmlg_019	WP_011865938.1	GCF_000016065.1	NC_009092.1	2486164	2487036	-	gtaattattctnnnnnnnaaaataataac	102	7
hmlg_022	WP_012143012.1	GCF_000018025.1	NC_009831.1	3231227	3232099	-	aaggtgcaatcannntgattacacctt	115	3
hmlg_022	WP_012143012.1	GCF_000018025.1	NC_009831.1	3231227	3232099	-	ccttaattatnnnnnatagttaatg	138	5
hmlg_025	WP_012488055.1	GCF_000019225.1	NC_010995.1	2810616	2811452	-	tattattaagnnnnnnctcaataata	13	6
hmlg_026	WP_012454976.1	GCF_000019945.1	NC_010725.1	3332083	3332931	-	ggcggcgccannnnnttgcgcagcc	187	5
hmlg_004	WP_011330424.1	GCF_000012805.1	NC_007484.1	713769	714674	-	tcatgtcaatannnnntgttgacatca	65	5
hmlg_008	WP_198136619.1	GCF_000013325.1	NC_007794.1	2320276	2321160	-	gaaactgggctaaaccagtttc	1	0
hmlg_014	WP_020912930.1	GCF_000014885.1	NC_011566.1	3002697	3003560	-	taactttattnaataaattca	24	1
hmlg_014	WP_020912930.1	GCF_000014885.1	NC_011566.1	3002697	3003560	-	tttattgaatnnattcaatcta	28	2
hmlg_014	WP_020912930.1	GCF_000014885.1	NC_011566.1	3002697	3003560	-	caaccaaaaagatnnnatctttttggttg	56	3
hmlg_014	WP_020912930.1	GCF_000014885.1	NC_011566.1	3002697	3003560	-	aaaaagatgcaatcnnnnnggttgcatcttttt	61	5
hmlg_019	WP_011865938.1	GCF_000016065.1	NC_009092.1	2486164	2487036	-	gtaattattctnnnnnnnaaaataataac	102	7
hmlg_022	WP_012143012.1	GCF_000018025.1	NC_009831.1	3231227	3232099	-	aaggtgcaatcannntgattacacctt	115	3
hmlg_022	WP_012143012.1	GCF_000018025.1	NC_009831.1	3231227	3232099	-	ccttaattatnnnnnatagttaatg	138	5
hmlg_025	WP_012488055.1	GCF_000019225.1	NC_010995.1	2810616	2811452	-	tattattaagnnnnnnctcaataata	13	6
hmlg_026	WP_012454976.1	GCF_000019945.1	NC_010725.1	3332083	3332931	-	ggcggcgccannnnnttgcgcagcc	187	5
hmlg_028	WP_015879340.1	GCF_000023065.1	NC_012691.1	2496941	2497831	-	tgcacctaatannnnntattaggttaa	10	5
hmlg_028	WP_015879340.1	GCF_000023065.1	NC_012691.1	2496941	2497831	-	acctaataaantgtattaggt	13	1
hmlg_028	WP_015879340.1	GCF_000023065.1	NC_012691.1	2496941	2497831	-	tacgaaaaccannnnnnntcgttttcgta	168	7
hmlg_028	WP_015879340.1	GCF_000023065.1	NC_012691.1	2496941	2497831	-	gactttagagagatnnnnnnatcgctctaaagcc	199	6
hmlg_029	WP_012764612.1	GCF_000023545.1	NC_012880.1	1129930	1130835	-	aacgtataatnattatactat	33	1
hmlg_030	WP_012768671.1	GCF_000023565.1	NC_012912.1	1061825	1062664	-	atatatattantaatattgat	67	1
hmlg_031	WP_012799978.1	GCF_000024085.1	NC_013166.1	48067	48936	-	tacatatcatatggtatata	29	0
hmlg_031	WP_012799978.1	GCF_000024085.1	NC_013166.1	48067	48936	-	ttttacatatcatatgatacataaaa	102	0
hmlg_042	WP_012368394.1	GCF_000069965.1	NC_010554.1	2721596	2722519	-	acctaattaantttattaggt	176	1
hmlg_046	WP_008295768.1	GCF_000153125.2	NZ_CM002299.1	1917131	1917991	-	caaccctcgctnnnnagcgagggtcg	186	4
hmlg_048	WP_155942555.1	GCF_000166055.1	NC_014664.1	1700970	1701830	-	attatacgcannnntgactataat	65	4
hmlg_053	WP_013662447.1	GCF_000192865.1	NC_015276.1	3655923	3656786	-	ttctttaaagnnnnnnctttaaagta	91	6
hmlg_053	WP_013662447.1	GCF_000192865.1	NC_015276.1	3655923	3656786	-	tctttaaagtannttctttaagga	106	2
hmlg_056	WP_041363668.1	GCF_000214665.1	NC_015572.1	31139	31939	-	ctaatttagctttaaagctaaattag	42	0
hmlg_056	WP_041363668.1	GCF_000214665.1	NC_015572.1	31139	31939	-	tttaaagctaanttagcttgaaa	52	1
hmlg_056	WP_041363668.1	GCF_000214665.1	NC_015572.1	31139	31939	-	atctgaacgannnnntggtccagat	193	5
hmlg_066	WP_014703147.1	GCF_000260965.1	NC_017856.1	597733	598665	-	acctaattaantttattaggt	176	1
hmlg_076	WP_015334863.1	GCF_000331025.1	NC_020055.1	255911	256750	-	cgacttgtcgnnnnnnncgacacttcg	146	7
hmlg_081	WP_044057394.1	GCF_000730385.1	NZ_CP008849.1	2571216	2572100	-	ataagcagcannntactgattat	89	3
hmlg_086	WP_036272467.1	GCF_000785705.2	NZ_CP014476.1	4814758	4815672	-	ttatcagtaaannnnntttacgcataa	11	5
hmlg_086	WP_036272467.1	GCF_000785705.2	NZ_CP014476.1	4814758	4815672	-	aaaaaaacttnnnnnnnaagctttctt	19	7
hmlg_086	WP_036272467.1	GCF_000785705.2	NZ_CP014476.1	4814758	4815672	-	catcaataatcacannnntttgatcattgatg	122	4
hmlg_087	WP_038641936.1	GCF_000788395.1	NZ_CP009888.1	2525510	2526376	-	tttatgattantaattataaa	21	1
hmlg_087	WP_038641936.1	GCF_000788395.1	NZ_CP009888.1	2525510	2526376	-	gaagcaatcannntgatagcatc	62	3
hmlg_087	WP_038641936.1	GCF_000788395.1	NZ_CP009888.1	2525510	2526376	-	tcattttgatnnnnnnattaaaataa	69	6
hmlg_087	WP_038641936.1	GCF_000788395.1	NZ_CP009888.1	2525510	2526376	-	aagtttatctannnntagattgactt	172	4
hmlg_090	WP_082802242.1	GCF_000812665.2	NZ_CP014327.1	2009010	2009906	-	aaaagtatgcgcacacattt	29	0
hmlg_090	WP_082802242.1	GCF_000812665.2	NZ_CP014327.1	2009010	2009906	-	aaactaacagagcggcgcnnnnnnngcgcggctctgttagttt	185	7
hmlg_091	WP_039003174.1	GCF_000812665.2	NZ_CP014328.1	40749	41630	-	ctattttatagnnnnnnncaagaaaatag	57	7
hmlg_092	WP_203226233.1	GCF_000816845.1	NZ_CP006880.1	528102	528857	-	agacactgatcnnnnnngatcagtcgct	14	6
hmlg_104	WP_052642879.1	GCF_000967425.1	NZ_FO082821.1	276217	277008	-	atacatttactatacgtatagaaaatggat	36	0
hmlg_104	WP_052642879.1	GCF_000967425.1	NZ_FO082821.1	276217	277008	-	cgaggaggatcnnnnggtcatcctcg	132	4
hmlg_105	WP_014147830.1	GCF_000968535.2	NC_016112.1	1507403	1508269	-	tcgaaattggnnnnnncctattccga	174	6
hmlg_106	WP_053059309.1	GCF_001028705.1	NZ_CP011772.1	97989	98735	-	aatttttatanntatagagatt	68	2
hmlg_107	WP_048383559.1	GCF_001043175.1	NZ_CP011494.1	111542	112444	-	atgaaaaattnnnnaattttttgt	77	4
hmlg_108	WP_048384164.1	GCF_001043175.1	NZ_CP011494.1	540192	541058	-	atttctcttgnnnnnnncaacataaat	18	7
hmlg_108	WP_048384164.1	GCF_001043175.1	NZ_CP011494.1	540192	541058	-	aaatgatcgtttnacaagatcattt	41	1
hmlg_108	WP_048384164.1	GCF_001043175.1	NZ_CP011494.1	540192	541058	-	cattttgatcatgcatgatcagaaag	61	0
hmlg_109	WP_053109609.1	GCF_001267255.1	NZ_CP012362.1	1023052	1023984	-	tgaaaagcatcannnnntgctgctcttca	77	5
hmlg_109	WP_053109609.1	GCF_001267255.1	NZ_CP012362.1	1023052	1023984	-	ataggcttcaacctaattaantttattaggttgaagcctat	166	1
hmlg_114	WP_024374512.1	GCF_001558415.2	NZ_CP014034.2	869639	870433	-	gaaaaagcttantaagcttcctc	168	1
hmlg_115	WP_067184740.1	GCF_001559015.1	NZ_CP012199.1	3117482	3118378	-	acaaaagctggnnnnnccagtttctgt	15	5
hmlg_116	WP_061998212.1	GCF_001562195.1	NZ_CP014322.1	2841500	2842348	-	ttaaggccgaannttcgcccttca	62	2
hmlg_122	WP_067380939.1	GCF_001651805.1	NZ_CP015839.1	2014971	2015864	-	atgtcctgttaaggggacat	24	0
hmlg_122	WP_067380939.1	GCF_001651805.1	NZ_CP015839.1	2014971	2015864	-	gtgatgttttnaaaacatgcc	126	1
hmlg_122	WP_067380939.1	GCF_001651805.1	NZ_CP015839.1	2014971	2015864	-	atggttgatcnnnngatcgactat	183	4
hmlg_124	WP_067681008.1	GCF_001698205.1	NZ_CP016591.1	2694318	2695091	-	tctatataaantttatacata	34	1
hmlg_128	WP_197524468.1	GCF_001742225.1	NZ_CP017075.1	3032330	3033118	-	gtaactatgcnngcacagtttc	132	2
hmlg_137	WP_077679940.1	GCF_001995825.2	NZ_CP065150.1	1032468	1033391	-	acctagttaantttattaggt	176	1
hmlg_138	WP_077751878.1	GCF_002005305.1	NZ_CP014782.1	1561013	1561888	-	aaaggtgcaatcannntgattacaccttt	90	3
hmlg_138	WP_077751878.1	GCF_002005305.1	NZ_CP014782.1	1561013	1561888	-	tgcttataccnnnnggtattagga	145	4
hmlg_138	WP_077751878.1	GCF_002005305.1	NZ_CP014782.1	1561013	1561888	-	cttataccaatcggtattag	147	0
hmlg_144	WP_081148173.1	GCF_002076895.1	NZ_CP020465.1	2209	3126	-	agtatgttttannntcaaacatact	38	3
hmlg_144	WP_081148173.1	GCF_002076895.1	NZ_CP020465.1	2209	3126	-	ctatttaaacttnnnnnnaagattaaatag	117	6
hmlg_144	WP_081148173.1	GCF_002076895.1	NZ_CP020465.1	2209	3126	-	ttaaatagttaannnnttaaatagttaa	139	4
hmlg_144	WP_081148173.1	GCF_002076895.1	NZ_CP020465.1	2209	3126	-	ttaaatagttaaatagttaa	139	0
hmlg_144	WP_081148173.1	GCF_002076895.1	NZ_CP020465.1	2209	3126	-	tagttaaatannnnnntagttaaata	144	6
hmlg_144	WP_081148173.1	GCF_002076895.1	NZ_CP020465.1	2209	3126	-	ttaaatagttaaatagttaa	147	0
hmlg_150	WP_087036303.1	GCF_002157895.1	NZ_CP021377.1	1947301	1948245	-	gactaaatcatnatgatttcatc	24	1
hmlg_150	WP_087036303.1	GCF_002157895.1	NZ_CP021377.1	1947301	1948245	-	aatcataatgatttcatcnnnnnggtgcaatcattatgatt	29	5
hmlg_150	WP_087036303.1	GCF_002157895.1	NZ_CP021377.1	1947301	1948245	-	tcatcttaatgnnnnnnncattatgatta	42	7
hmlg_150	WP_087036303.1	GCF_002157895.1	NZ_CP021377.1	1947301	1948245	-	atcttaatggtnnnatcattatgat	44	3
hmlg_151	WP_087038043.1	GCF_002157895.1	NZ_CP021377.1	2991643	2992506	-	gcccttacctttaggnnnnnncctttaggtaagggc	17	6
hmlg_151	WP_087038043.1	GCF_002157895.1	NZ_CP021377.1	2991643	2992506	-	gctctttcctnnaggtaagggc	31	2
hmlg_151	WP_087038043.1	GCF_002157895.1	NZ_CP021377.1	2991643	2992506	-	tcaatgccatnnnnnatggtgttga	101	5
hmlg_152	WP_087461942.1	GCF_002162375.1	NZ_CP021425.1	3351673	3352563	-	gttagaaagcgctctcaaac	198	0
hmlg_155	WP_198328585.1	GCF_002209385.1	NZ_CP022129.1	2194666	2195547	-	attattacttnnnnnnaggtcataat	132	6
hmlg_160	WP_089067940.1	GCF_002216875.1	NZ_CP022358.1	2663730	2664629	-	agcctaccgaanttaagtaggct	55	1
hmlg_162	WP_089368389.1	GCF_002221505.1	NZ_CP011036.1	2065281	2066168	-	tcatatcttanntaatatataa	185	2
hmlg_166	WP_095699746.1	GCF_002288545.1	NZ_CP017482.1	1629759	1630652	-	ataacattgtnnnnnnaaaatgttat	92	6
hmlg_166	WP_095699746.1	GCF_002288545.1	NZ_CP017482.1	1629759	1630652	-	ttatacaaagtnactttgtataa	114	1
hmlg_166	WP_095699746.1	GCF_002288545.1	NZ_CP017482.1	1629759	1630652	-	tgactccctcnnnnnnngagggcgtta	156	7
hmlg_166	WP_095699746.1	GCF_002288545.1	NZ_CP017482.1	1629759	1630652	-	actccctctannntggagggcgt	158	3
hmlg_167	WP_095833601.1	GCF_002291445.1	NZ_CP014137.1	788669	789574	-	agacgccagantctgccatct	97	1
hmlg_168	WP_096038341.1	GCF_002310835.1	NZ_CP011041.1	1326709	1327584	-	tactaaatcattattttgta	6	0
hmlg_169	WP_066521286.1	GCF_002355855.1	NZ_AP017655.1	2771441	2772301	-	attttccggaannttccagaaact	15	2
hmlg_169	WP_066521286.1	GCF_002355855.1	NZ_AP017655.1	2771441	2772301	-	aaaagtttgtnnnnnnacgaaatttt	82	6
hmlg_171	WP_097791070.1	GCF_002549795.1	NZ_CP021435.1	2532484	2533305	-	caacctaacannnnntgataggtgg	127	5
hmlg_176	WP_198590305.1	GCF_002847445.1	NZ_CP025430.1	1584172	1585068	-	gtggcgcaatnnnaatgcgccgc	86	3
hmlg_177	WP_021709032.1	GCF_002849855.1	NZ_CP018618.1	61210	62118	-	aattgtatttatattcaatt	133	0
hmlg_178	WP_101892361.1	GCF_002863865.1	NZ_CP022684.1	114524	115336	-	aatttacatgcatgttaatt	23	0
hmlg_178	WP_101892361.1	GCF_002863865.1	NZ_CP022684.1	114524	115336	-	acatgcatgttaanttaacattgatgt	28	1
hmlg_178	WP_101892361.1	GCF_002863865.1	NZ_CP022684.1	114524	115336	-	ttaatttaacatnnatgttaaaagaa	37	2
hmlg_181	WP_081921114.1	GCF_002902925.1	NZ_CP026113.1	1195195	1195941	-	ctacatgtagnnnnnnnctatatatag	192	7
hmlg_183	WP_039072780.1	GCF_002993925.1	NZ_CP023665.1	2250989	2251924	-	aggaggttttnaaaacatcat	160	1
hmlg_183	WP_039072780.1	GCF_002993925.1	NZ_CP023665.1	2250989	2251924	-	aaaacatcatatattatttttt	171	0
hmlg_196	WP_016393521.1	GCF_003391255.1	NZ_CP031146.1	2767844	2768749	-	atatttgtagatnnnnnnnacctacaaaaat	38	7
hmlg_198	WP_118942357.1	GCF_003544895.1	NZ_CP032125.1	1394314	1395174	-	ctacgattgaanttcaagcgaag	146	1
hmlg_201	WP_119629259.1	GCF_003584645.1	NZ_AP017928.1	1912653	1913561	-	gcgggcgcaacnnnngtggcgcctgc	194	4
hmlg_203	WP_121637690.1	GCF_003668795.1	NZ_CP033065.1	2267445	2268332	-	ttatgaacctantatgttcataa	22	1
hmlg_203	WP_121637690.1	GCF_003668795.1	NZ_CP033065.1	2267445	2268332	-	atttttctcannnntcagaaaaat	88	4
hmlg_204	WP_123016781.1	GCF_003716875.1	NZ_CP033078.1	2308507	2309460	-	acctaattaantttattaggt	176	1
hmlg_211	WP_128384237.1	GCF_004028275.1	NZ_CP035033.1	334718	335527	-	ttctattaacannnntgttaatttaa	16	4
hmlg_211	WP_128384237.1	GCF_004028275.1	NZ_CP035033.1	334718	335527	-	ttaacataagtgttaanttaacattaatgttaa	21	1
hmlg_211	WP_128384237.1	GCF_004028275.1	NZ_CP035033.1	334718	335527	-	taatttaacattaatgttaactaa	34	0
hmlg_213	WP_130599354.1	GCF_004295665.1	NZ_CP034759.1	687454	688323	-	tattgttgatnnnnatcatcatta	88	4
hmlg_214	WP_130604375.1	GCF_004295665.1	NZ_CP034759.1	1068567	1069379	-	ataaaagctannnnttgcttttgt	14	4
hmlg_214	WP_130604375.1	GCF_004295665.1	NZ_CP034759.1	1068567	1069379	-	tgaaaagctaannnnnnttagtttttta	37	6
hmlg_214	WP_130604375.1	GCF_004295665.1	NZ_CP034759.1	1068567	1069379	-	aaaagctaatannttttagttttt	39	2
hmlg_214	WP_130604375.1	GCF_004295665.1	NZ_CP034759.1	1068567	1069379	-	tgagtaggtttnaatcatactca	119	1
hmlg_222	WP_172962391.1	GCF_004851605.1	NZ_CP031093.1	4107624	4108499	-	gtccgcataannnttatgttgac	17	3
hmlg_232	WP_145081924.1	GCF_007752135.1	NZ_CP036298.1	5720711	5721595	-	acgggtaaagnnnctttactctt	37	3
hmlg_237	WP_151119140.1	GCF_008728835.1	NZ_CP042582.1	4164385	4165275	-	tctatatgtagnctacatactga	35	1
hmlg_237	WP_151119140.1	GCF_008728835.1	NZ_CP042582.1	4164385	4165275	-	ggttcccatcnnnnnngacgggcacc	159	6
hmlg_242	WP_151072631.1	GCF_008807855.1	NZ_CP032519.1	3432334	3433230	-	accttcgacgggcnnnnggccgtcgaaagt	27	4
hmlg_242	WP_151072631.1	GCF_008807855.1	NZ_CP032519.1	3432334	3433230	-	ttcgacgggcgcgaggccgtcgaa	30	0
hmlg_248	WP_152661956.1	GCF_009388985.1	NZ_CP036422.1	2057807	2058679	-	atgtacatgtnnnnnacaggtacat	27	5
hmlg_248	WP_152661956.1	GCF_009388985.1	NZ_CP036422.1	2057807	2058679	-	acatgtatatnnnaggtacatgt	31	3
hmlg_249	WP_153250927.1	GCF_009498235.1	NZ_CP044205.1	1367183	1368073	-	tatgcgtcaanttgccgcaca	44	1
hmlg_249	WP_153250927.1	GCF_009498235.1	NZ_CP044205.1	1367183	1368073	-	acatcatcatatnnnnnnnatatgatcatct	88	7
hmlg_251	WP_154140575.1	GCF_009665375.1	NZ_CP035782.1	387208	388074	-	ccagtgtaatatgacactag	58	0
hmlg_254	WP_028779352.1	GCF_009730655.1	NZ_CP046378.1	2837779	2838651	-	gctgccggcatnatccgggcagc	56	1
hmlg_254	WP_028779352.1	GCF_009730655.1	NZ_CP046378.1	2837779	2838651	-	cattagccaannnnttggctgctg	102	4
hmlg_254	WP_028779352.1	GCF_009730655.1	NZ_CP046378.1	2837779	2838651	-	ctggcaatcannntgattagcag	123	3
hmlg_255	WP_197039092.1	GCF_009734265.1	NZ_CP046415.1	1899813	1900700	-	cacgtccagattgtnnnnnnactatctggacatg	59	6
hmlg_257	WP_158947792.1	GCF_009789675.1	NZ_CP046913.1	151248	152180	-	ttatatcatcannntgatgatgtta	38	3
hmlg_260	WP_147073226.1	GCF_009938015.1	NZ_AP021884.1	2032329	2033243	-	aatcagcatcnnnnngagtctgatt	92	5
hmlg_265	WP_127800373.1	GCF_010918895.1	NZ_CP044484.1	52570	53436	-	atacagtaaannnnnttgacggtat	50	5
hmlg_266	WP_164530720.1	GCF_011045835.1	NZ_CP047349.1	3309706	3310638	-	acctaattaantttattaggt	176	1
hmlg_273	WP_168748039.1	GCF_012648005.1	NZ_CP051464.1	2017214	2018152	-	aaaacaggggnnnncccttctttt	106	4
hmlg_273	WP_168748039.1	GCF_012648005.1	NZ_CP051464.1	2017214	2018152	-	aaaacaggggnnnccccttcttt	106	3
hmlg_306	WP_203324045.1	GCF_016834455.1	NZ_CP069213.1	2389869	2390741	-	gcaatcatttnnagctgattgc	55	2
hmlg_308	WP_129993878.1	GCF_017309605.1	NZ_CP071320.1	4534148	4535053	-	catggttgtaatcaanttgatgacaatcatg	47	1
hmlg_310	WP_043045765.1	GCF_017329545.1	NZ_CP071326.1	246815	247720	-	acatcaatccannnnnnnttgatggatgt	53	7
hmlg_311	WP_207683076.1	GCF_017377395.1	NZ_CP061800.1	3318779	3319600	-	ttgaaaaaatnatattttaaa	30	1
hmlg_312	WP_049688246.1	GCF_017498685.1	NZ_CP071803.1	10934	11821	-	aagcgcagatcannntgatatgcgatt	69	3
hmlg_312	WP_049688246.1	GCF_017498685.1	NZ_CP071803.1	10934	11821	-	aatgtaacccnnngcgctacatt	103	3
hmlg_312	WP_049688246.1	GCF_017498685.1	NZ_CP071803.1	10934	11821	-	tgagaagaacggtcttctca	135	0
hmlg_314	WP_208843662.1	GCF_017638925.1	NZ_CP072133.1	768241	769074	-	ttaatttgttnnnaactaactaa	89	3
hmlg_314	WP_208843662.1	GCF_017638925.1	NZ_CP072133.1	768241	769074	-	taatttgtttnnnnnnaactaaatta	90	6
hmlg_315	WP_209053934.1	GCF_017742995.1	NZ_CP072426.1	1282395	1283228	-	aaactgccagaacnnnngtactggcatttt	71	4
hmlg_315	WP_209053934.1	GCF_017742995.1	NZ_CP072426.1	1282395	1283228	-	tgccagaacaatcgtactggca	75	0
hmlg_317	WP_169203017.1	GCF_017894365.1	NZ_CP059467.1	1695659	1696555	-	gctcgtatcannntgatacgcac	102	3
hmlg_320	WP_210562091.1	GCF_017948405.1	NZ_CP072844.1	1267909	1268778	-	aacgtgtaaccantggatacacgtt	86	1
hmlg_323	WP_213681960.1	GCF_018394335.1	NZ_CP074572.1	69157	70029	-	ggtttgttgatcaggaaacc	104	0
hmlg_324	WP_213378543.1	GCF_018409545.1	NZ_AP024563.1	2254265	2255158	-	ataagaattannntaatcctaat	58	3
hmlg_329	WP_221049937.1	GCF_019670705.1	NZ_AP024618.1	3994392	3995228	-	catattgtttnnnnaaacaagacg	152	4
hmlg_329	WP_221049937.1	GCF_019670705.1	NZ_AP024618.1	3994392	3995228	-	taaaacaagacggccnnnnggccgtcttgttaga	164	4
hmlg_332	WP_035339755.1	GCF_900095885.1	NZ_LT615367.1	667688	668593	-	ttgtaatcaanttgatgataa	59	1
hmlg_332	WP_035339755.1	GCF_900095885.1	NZ_LT615367.1	667688	668593	-	aattgatgatnatcatgcatt	68	1
hmlg_332	WP_035339755.1	GCF_900095885.1	NZ_LT615367.1	667688	668593	-	tagattgatgncatccaacta	163	1
hmlg_333	WP_010562633.1	GCF_900102035.1	NZ_LT629689.1	5981440	5982315	-	atctgcagactnnnnnagcctggagat	194	5
hmlg_335	WP_075949030.1	GCF_900104125.1	NZ_LT629709.1	3517710	3518582	-	ataagtctacantgtagacctgt	33	1
hmlg_335	WP_075949030.1	GCF_900104125.1	NZ_LT629709.1	3517710	3518582	-	ggtgtcttcgaganntctcgaactcacc	79	2
hmlg_336	WP_157718531.1	GCF_900105005.1	NZ_LT629748.1	653316	654185	-	cctgagtcccnnnnnngggccgcagg	162	6
hmlg_340	WP_092377815.1	GCF_900106015.1	NZ_LT629797.1	3199276	3200160	-	taaattgcggtcannntgcccgcaattaa	35	3
hmlg_340	WP_092377815.1	GCF_900106015.1	NZ_LT629797.1	3199276	3200160	-	ttttgattcgnnncaaatcaaga	92	3
hmlg_340	WP_092377815.1	GCF_900106015.1	NZ_LT629797.1	3199276	3200160	-	ggacgcccggccttnnnnnnnaaggccgggcgtgc	131	7
hmlg_344	WP_033447746.1	GCF_900636925.1	NZ_LR134326.1	4208341	4209234	-	atcaaaatgaatctnnnnnnagaaccattttgat	65	6
hmlg_344	WP_033447746.1	GCF_900636925.1	NZ_LR134326.1	4208341	4209234	-	cggccctatccnnnnnnggaaaaggccg	176	6
hmlg_345	WP_004143198.1	GCF_900637305.1	NZ_LR134365.1	2394654	2395553	-	ttaccgtgatnnnnnattacggcaa	107	5
hmlg_346	WP_074824678.1	GCF_900638655.1	NZ_LR134531.1	3691386	3692180	-	tatggaatgannnnnnnttatcccata	151	7
hmlg_346	WP_074824678.1	GCF_900638655.1	NZ_LR134531.1	3691386	3692180	-	aaaagccccaatantattggggctaat	180	1
